# Supplementary material for: Abnormalities on Spinal Magnetic Resonance Imaging in Children and Adolescents: A Two-Center Retrospective Cohort Study
Source: Children (Basel). 2026 Feb 20;13(2):294. doi: 10.3390/children13020294 (PMC12939223; doi:10.3390/children13020294)
Supplement: Supplementary file 1 [file children-13-00294-s001.zip]

Archive with 1 entries (1 files):
- children-4135859-supplementary.pdf
